# Supplementary material for: From Qualitative to Quantitative Functional Assessment in Stroke Rehabilitation with a Focus on Ultrasound Role
Source: Biomedicines. 2025 Oct 23;13(11):2594. doi: 10.3390/biomedicines13112594 (PMC12649935; doi:10.3390/biomedicines13112594)
Supplement: Supplementary file 1 [file biomedicines-13-02594-s001.zip]

Archive with 1 entries (1 files):
- biomedicines-3896633-supplementary.pdf
